# Supplementary material for: Population-specific patterns in assessing molecular subtypes of young black females with triple-negative breast cancer
Source: NPJ Breast Cancer. 2025 Mar 11;11:28. doi: 10.1038/s41523-025-00731-0 (PMC11897140; doi:10.1038/s41523-025-00731-0)
Supplement: Supplementary file 2 — Supplementary Data [file 41523_2025_731_MOESM2_ESM.xls]

## Sheet: Table S1
Table S1: Individual-Level Data of Analyzed BEST Cohort Participants
Participant ID	Site	Time to RNA Extraction	Time to RNA-Seq	Overall Survival (10-Year) (Y/N)	Overall Survival-Years (10 Year)	Tumor	PAM50	Age-Diagnosis	Stage	Germline_Carrier	Sample Chemotherapy Exposure	BMI (Numerical)	BMI (Category)	Ancestry-African_Sum	Ancestry-West_African	Ancestry-East_African	Ancestry-Southern_African	Ancestry-North_European	Ancestry-East_Asian	Ancestry-South_Asian	Ancestry-West_Asian	Ancestry-Southwest_Asian	Ancestry-Australasian	Ancestry-Amerindian	Ancestry-Mediterranean	Ancestry-Siberian	Ancestry-Arctic	Ancestry-West_African (H/L)
BEST007	Moffitt	3379	2127	0	10	primary	Basal	50	NA	0	1	37.3	obese	0.91016	0.81371	0.05368	0.04277	0.02217	1e-05	1e-05	1e-05	0.008	1e-05	1e-05	0.04947	1e-05	0.01013	WA_high
BEST015	Moffitt	4077	1911	0	10	primary	Basal	36	Stage II	0	0	32.4	obese	0.66614	0.61096	0.03692	0.01826	0.13803	0.00659	1e-05	0.03824	0.01823	0.00268	0.01303	0.10936	0.00086	0.00682	WA_low
BEST026	Moffitt	2105	2127	0	10	primary	Basal	38	Stage II	0	0	44.1	obese	0.87037	0.8084	0.04163	0.02034	0.03689	0.0122	0.00107	0.01444	0.01738	0.00285	0.02027	0.0195	1e-05	0.00501	WA_high
BEST033	Moffitt	1750	1929	1	5	recurrance	Basal	39	Stage II	0	1	28.7	overweight	0.79731	0.69563	0.0588	0.04288	0.08772	0.00969	1e-05	1e-05	0.01532	1e-05	0.01255	0.07324	1e-05	0.00413	WA_low
BEST040	Moffitt	2618	1868	0	10	primary	Basal	47	Stage II	0	0	35.5	obese	0.87389	0.77815	0.06271	0.03303	0.04552	0.00736	0.00761	0.00899	0.00206	0.00334	0.01406	0.03715	1e-05	1e-05	WA_high
BEST042	Moffitt	2780	2013	1	8	NA	Basal	47	Stage III	0	0	40.4	obese	0.78053	0.70295	0.02607	0.05151	0.10243	1e-05	1e-05	0.03872	1e-05	0.00095	0.00499	0.07233	1e-05	1e-05	WA_low
BEST047	Moffitt	2447	1868	0	10	primary	Normal_like	31	Stage II	0	0	35.5	obese	0.88964	0.80289	0.04878	0.03797	0.04455	1e-05	0.00639	0.00989	0.01365	0.00212	0.00579	0.02474	1e-05	0.0032	WA_high
BEST054	Moffitt	2428	1911	1	1	primary	Basal	48	Stage II	0	0	35.5	obese	0.8614	0.82429	0.01729	0.01982	0.05318	0.00553	0.02455	1e-05	0.00904	1e-05	0.00639	0.0396	0.00029	1e-05	WA_high
BEST057	Moffitt	2578	2013	0	10	primary	Basal	49	Stage II	0	0	55.9	obese	0.86948	0.78665	0.04086	0.04197	0.06828	1e-05	1e-05	0.00257	0.01831	1e-05	0.00441	0.03135	0.00557	1e-05	WA_high
BEST080	Moffitt	2773	1929	0	10	primary	Basal	46	Stage I	0	0	39.9	obese	0.67543	0.61706	0.03595	0.02242	0.17123	0.00466	1e-05	0.00984	1e-05	1e-05	0.0206	0.11563	0.00098	0.00162	WA_low
BEST081	Moffitt	2373	1701	1	2	primary	Basal	43	Stage II	0	1	39.9	obese	0.92256	0.82033	0.06244	0.03979	0.03452	0.00054	1e-05	0.01589	0.01045	0.00335	1e-05	0.01264	1e-05	1e-05	WA_high
BEST089	Moffitt	2551	2013	0	10	primary	Basal	33	Stage I	1	0	30.6	obese	0.83166	0.73729	0.07189	0.02248	0.07407	0.00575	0.00949	0.01913	0.01081	1e-05	0.00538	0.04369	1e-05	1e-05	WA_high
BEST090	Moffitt	2665	1868	0	10	primary	Basal	44	Stage I	1	0	22.7	normal	0.65626	0.5989	0.04648	0.01088	0.13476	0.01076	0.01291	0.00752	0.01849	0.00094	0.04143	0.10904	1e-05	0.00788	WA_low
BEST101	Moffitt	2505	1868	0	10	primary	Basal	43	Stage II	0	0	39.3	obese	0.80225	0.71944	0.05434	0.02847	0.08324	1e-05	0.00219	0.02011	0.00673	1e-05	0.00648	0.07895	1e-05	1e-05	WA_low
BEST106	Moffitt	2629	2127	1	7	primary	Basal	45	Stage III	0	0	37.6	obese	0.8545	0.75987	0.05876	0.03587	0.06916	1e-05	0.00876	1e-05	0.0036	1e-05	0.00328	0.04908	1e-05	0.01157	WA_high
BEST113	Moffitt	2579	2013	0	10	primary	Basal	41	Stage II	0	0	24	normal	0.83	0.75651	0.03358	0.03991	0.07514	0.00275	0.0048	0.00248	0.00579	0.00372	0.00855	0.06668	1e-05	7e-05	WA_low
BEST116	Moffitt	2986	1701	0	10	primary	Basal	46	Stage I	0	0	29.2	overweight	NA	NA	NA	NA	NA	NA	NA	NA	NA	NA	NA	NA	NA	NA	NA
BEST117	Moffitt	2225	2013	0	10	primary	Basal	37	Stage II	0	0	38.4	obese	0.86547	0.77293	0.05002	0.04252	0.07653	1e-05	0.00757	1e-05	0.00654	1e-05	0.01153	0.0323	1e-05	1e-05	WA_high
BEST119	Moffitt	2154	1911	1	4	recurrance	Basal	45	Stage I	0	1	27.4	overweight	0.84085	0.76709	0.04411	0.02965	0.04276	1e-05	1e-05	0.02352	0.03174	0.00269	0.0173	0.02977	0.00588	0.00547	WA_high
BEST120	Moffitt	2779	1701	0	10	primary	Basal	44	Stage II	NA	0	888	NA	NA	NA	NA	NA	NA	NA	NA	NA	NA	NA	NA	NA	NA	NA	NA
BEST128	Moffitt	2156	2127	0	10	primary	Basal	47	Stage III	0	0	33.6	obese	0.46788	0.40003	0.05503	0.01282	0.16786	0.15137	1e-05	0.03569	0.01005	0.01644	0.00724	0.10205	0.03771	0.00371	WA_low
BEST129	Moffitt	2283	2013	0	10	primary	Basal	46	Stage III	0	0	28.3	overweight	0.47009	0.41477	0.05531	1e-05	0.16882	0.13673	1e-05	0.04002	0.01351	0.00999	0.01875	0.10888	0.03303	0.00018	WA_low
BEST130	Moffitt	2410	1929	1	2	primary	Basal	43	Stage IV	0	0	35.9	obese	0.85482	0.77761	0.04958	0.02763	0.02321	0.00737	0.0415	0.02046	1e-05	1e-05	0.0267	0.0259	1e-05	1e-05	WA_high
BEST132	Moffitt	NA	1911	0	10	primary	Basal	45	Stage II	0	0	30.7	obese	0.90373	0.82844	0.04029	0.035	0.05968	0.00366	1e-05	1e-05	0.0132	1e-05	1e-05	0.01966	1e-05	1e-05	WA_high
BEST140	Moffitt	2206	2127	0	10	primary	Basal	39	Stage IV	0	0	31	obese	0.78552	0.72384	0.0378	0.02388	0.1134	0.004	0.01215	0.01014	1e-05	1e-05	0.00589	0.06487	1e-05	0.00401	WA_low
BEST144	Moffitt	2506	1929	0	10	primary	Basal	42	Stage I	0	0	36.5	obese	0.85846	0.78896	0.05483	0.01467	0.06159	0.00913	0.005	1e-05	0.01805	1e-05	0.00706	0.04068	1e-05	1e-05	WA_high
BEST156	Moffitt	2831	1701	0	10	primary	Basal	47	Stage I	1	0	29.3	overweight	0.7229	0.64826	0.06601	0.00863	0.10544	0.04092	0.00693	0.00974	0.0217	0.01251	0.01251	0.05764	0.0097	1e-05	WA_low
BEST163	Moffitt	2162	2013	1	2	primary	HER2	43	Stage II	NA	0	24.3	normal	NA	NA	NA	NA	NA	NA	NA	NA	NA	NA	NA	NA	NA	NA	NA
BEST164	Moffitt	2266	1929	0	10	primary	Basal	43	Stage III	1	0	30	obese	0.90651	0.79955	0.07025	0.03671	0.01264	1e-05	0.01154	0.00118	0.00861	0.00444	0.01716	0.03789	1e-05	1e-05	WA_high
BEST173	Moffitt	2159	2013	1	5	primary	Basal	46	Stage IV	0	0	29	overweight	0.93768	0.83647	0.06629	0.03492	0.02352	1e-05	0.01656	0.00173	0.0106	0.00364	1e-05	1e-05	0.00622	1e-05	WA_high
BEST174	Moffitt	2778	2013	0	10	primary	Basal	42	NA	NA	0	27.5	overweight	NA	NA	NA	NA	NA	NA	NA	NA	NA	NA	NA	NA	NA	NA	NA
BEST180	Moffitt	2154	1911	0	10	primary	Basal	43	Stage II	0	1	35.9	obese	0.75474	0.67929	0.05617	0.01928	0.12365	1e-05	0.00836	0.0116	1e-05	0.00307	0.02539	0.07317	1e-05	1e-05	WA_low
BEST193	Moffitt	2294	1701	0	10	primary	HER2	31	Stage II	0	0	31.5	obese	0.89026	0.82583	0.03211	0.03232	0.05176	1e-05	0.00714	0.01647	0.00225	1e-05	1e-05	0.03206	1e-05	1e-05	WA_high
BEST197	Moffitt	1538	1911	1	3	primary	Basal	21	Stage II	0	1	22.1	normal	0.9101	0.85287	0.03101	0.02622	0.01608	1e-05	0.00676	0.01254	0.00912	0.00206	0.012	0.03131	1e-05	1e-05	WA_high
BEST202	Moffitt	2966	1701	0	10	primary	Basal	37	Stage I	1	0	30.7	obese	0.86009	0.7831	0.04374	0.03325	0.07548	1e-05	0.00508	0.00481	0.01835	0.00279	0.00232	0.03015	1e-05	0.00091	WA_high
BEST206	Moffitt	2813	1929	0	10	primary	Basal	45	Stage II	0	0	31	obese	0.87021	0.8102	0.03725	0.02276	0.04282	1e-05	1e-05	0.01146	0.00075	0.01286	0.0024	0.04946	1e-05	0.01001	WA_high
BEST213	Moffitt	2226	2127	0	10	primary	Basal	44	Stage I	1	0	44.9	obese	NA	NA	NA	NA	NA	NA	NA	NA	NA	NA	NA	NA	NA	NA	NA
BEST221	Moffitt	2343	1701	1	5	primary	Basal	46	Stage II	0	0	25.5	overweight	0.81438	0.72743	0.05856	0.02839	0.08869	1e-05	0.01898	0.01592	1e-05	0.00036	0.01814	0.04348	1e-05	1e-05	WA_high
BEST224	Moffitt	1519	1701	0	10	recurrance	Basal	50	Stage IV	1	1	31.8	obese	0.84312	0.76328	0.04291	0.03693	0.07817	1e-05	1e-05	1e-05	0.03315	1e-05	0.00892	0.03658	1e-05	1e-05	WA_high
BEST231	Moffitt	1721	1701	1	8	NA	Basal	44	NA	0	1	41.5	obese	0.88023	0.79808	0.0528	0.02935	0.03691	1e-05	0.00684	1e-05	0.02284	0.00384	1e-05	0.04929	1e-05	1e-05	WA_high
BEST236	Moffitt	1780	2013	0	10	primary	Basal	47	Stage II	0	0	27.5	overweight	0.88304	0.80517	0.03451	0.04336	0.03343	0.00317	1e-05	0.00559	0.00983	1e-05	0.00586	0.04968	0.00938	1e-05	WA_high
BEST240	Moffitt	1875	1701	1	2	primary	Basal	36	NA	0	1	30.1	obese	0.91972	0.84299	0.04748	0.02925	0.03004	1e-05	0.00075	0.00719	0.01446	1e-05	1e-05	0.0278	1e-05	1e-05	WA_high
BEST246	Moffitt	2043	1868	0	10	primary	Basal	50	Stage II	0	0	24.7	normal	0.81077	0.75318	0.02334	0.03425	0.08229	1e-05	0.0022	0.01531	0.01395	1e-05	0.01878	0.05517	0.00152	1e-05	WA_low
BEST252	NA	NA	NA	0	10	primary	Basal	30	Stage III	1	0	35.7	obese	0.85264	0.77349	0.05124	0.02791	0.05485	0.01754	1e-05	0.01452	0.00498	0.00139	0.01401	0.04004	1e-05	1e-05	WA_high
BEST268	Moffitt	NA	2127	0	10	primary	Basal	49	Stage I	0	0	34.4	obese	0.68917	0.61151	0.0488	0.02886	0.1587	1e-05	1e-05	0.01527	0.01434	1e-05	0.00383	0.10456	0.00031	0.0138	WA_low
BEST270	Moffitt	1897	1868	1	3	primary	Basal	36	Stage III	0	99	38.1	obese	0.8278	0.74993	0.04163	0.03624	0.0679	1e-05	0.01823	1e-05	0.0153	0.00109	0.00653	0.05174	1e-05	0.01138	WA_low
BEST283	Moffitt	1937	1868	1	1	primary	NA	37	Stage IV	NA	1	21	normal	NA	NA	NA	NA	NA	NA	NA	NA	NA	NA	NA	NA	NA	NA	NA
BEST286	Moffitt	1776	2127	0	10	primary	Basal	43	Stage I	0	0	25.5	overweight	0.84722	0.75571	0.06661	0.0249	0.09071	0.00753	0.00807	1e-05	0.01777	1e-05	1e-05	0.02566	0.00299	1e-05	WA_high
BEST316	Moffitt	2149	1701	0	10	primary	Basal	40	Stage II	0	0	35.2	obese	0.86003	0.79366	0.04078	0.02559	0.0475	1e-05	0.00668	0.01007	1e-05	1e-05	0.02111	0.05456	1e-05	1e-05	WA_high
BEST324	Moffitt	1163	2127	1	3	recurrance	Basal	46	NA	1	1	27.5	overweight	NA	NA	NA	NA	NA	NA	NA	NA	NA	NA	NA	NA	NA	NA	NA
BEST327	NA	NA	NA	1	3	primary	Basal	31	Stage III	1	0	35.2	obese	0.84106	0.76978	0.04089	0.03039	0.07774	1e-05	0.01001	0.00559	0.00367	1e-05	0.00332	0.04918	0.00136	0.00804	WA_low
BEST336	Moffitt	2022	1868	0	10	primary	Normal_like	39	Stage I	0	0	31.3	obese	0.86968	0.77473	0.05961	0.03534	0.06048	0.00643	0.01313	0.00424	0.0111	1e-05	1e-05	0.03491	1e-05	1e-05	WA_high
BEST348	Moffitt	1720	1868	0	10	primary	Basal	39	NA	1	1	34.2	obese	0.51584	0.48115	0.01964	0.01505	0.07802	0.01688	0.1965	0.10335	1e-05	0.00862	0.01102	0.0607	0.00071	0.00836	WA_low
BEST360	Moffitt	1618	1929	0	10	primary	Normal_like	38	Stage II	0	1	28.9	overweight	NA	NA	NA	NA	NA	NA	NA	NA	NA	NA	NA	NA	NA	NA	NA
BEST363	Moffitt	1637	1929	0	9	primary	Basal	32	Stage II	1	0	39.3	obese	0.85784	0.8007	0.01585	0.04129	0.04168	0.00439	0.0074	0.01991	0.00599	1e-05	1e-05	0.05091	1e-05	0.01185	WA_high
BEST366	Moffitt	1633	2013	0	10	primary	Basal	37	Stage II	0	0	28.5	overweight	0.88252	0.79773	0.0511	0.03369	0.03478	0.00606	0.00052	0.0278	0.00832	0.00651	0.00672	0.0169	0.00773	0.00213	WA_high
BEST369	Moffitt	1748	1868	0	9	primary	Basal	47	Stage II	0	0	27.8	overweight	0.79815	0.72437	0.03989	0.03389	0.10024	1e-05	1e-05	0.01207	1e-05	1e-05	0.0025	0.08269	1e-05	0.0043	WA_low
BEST370	Moffitt	NA	1929	0	9	primary	Basal	49	Stage I	0	0	25.8	overweight	0.77039	0.69432	0.03933	0.03674	0.10056	1e-05	0.00378	1e-05	0.03235	1e-05	0.01009	0.08278	1e-05	1e-05	WA_low
BEST374	Moffitt	2463	2013	0	10	primary	Basal	49	Stage II	0	0	44.9	obese	0.79538	0.71515	0.06304	0.01719	0.10008	0.00532	0.00671	0.02674	0.01503	0.00549	0.00242	0.04281	1e-05	1e-05	WA_low
BEST375	Moffitt	1523	2127	1	1	primary	Basal	35	Stage III	0	0	38.4	obese	NA	NA	NA	NA	NA	NA	NA	NA	NA	NA	NA	NA	NA	NA	NA
BEST402	Moffitt	1960	1701	0	10	primary	Basal	45	Stage I	0	1	34.5	obese	0.78222	0.68482	0.04961	0.04779	0.10339	0.00471	0.00267	0.01978	0.01386	1e-05	1e-05	0.06444	0.00577	0.00314	WA_low
BEST409	Moffitt	1179	1929	0	9	primary	Basal	30	Stage II	0	1	28.4	overweight	0.80812	0.72621	0.04059	0.04132	0.06777	1e-05	0.01254	0.00347	0.0112	0.00415	0.0395	0.05114	0.00209	1e-05	WA_low
BEST426	Moffitt	1795	1701	1	7	primary	Basal	31	Stage I	1	0	24.8	normal	NA	NA	NA	NA	NA	NA	NA	NA	NA	NA	NA	NA	NA	NA	NA
BEST428	Moffitt	1354	2013	0	10	primary	Basal	48	Stage II	0	0	37.1	obese	0.92488	0.83603	0.05085	0.038	0.02337	1e-05	0.00678	0.00863	1e-05	1e-05	0.01184	0.02121	1e-05	0.00325	WA_high
BEST429	Moffitt	1723	1868	1	2	primary	Basal	50	Stage III	NA	0	25.8	overweight	NA	NA	NA	NA	NA	NA	NA	NA	NA	NA	NA	NA	NA	NA	NA
BEST434	Moffitt	1722	1701	0	9	primary	Basal	37	NA	0	1	26.2	overweight	NA	NA	NA	NA	NA	NA	NA	NA	NA	NA	NA	NA	NA	NA	NA
BEST435	Moffitt	1691	1868	0	9	primary	Basal	50	Stage II	NA	0	30.9	obese	NA	NA	NA	NA	NA	NA	NA	NA	NA	NA	NA	NA	NA	NA	NA
BEST438	Moffitt	1395	2013	1	1	primary	Basal	45	Stage I	0	0	24.9	normal	0.81209	0.73986	0.04478	0.02745	0.0932	1e-05	0.01233	1e-05	0.00452	0.00915	0.00065	0.06801	1e-05	1e-05	WA_low
BEST444	Moffitt	1640	2013	0	10	primary	Luminal_A	45	Stage I	0	0	27.7	overweight	0.95464	0.86118	0.06356	0.0299	0.01231	1e-05	0.008	1e-05	0.01517	0.00023	1e-05	0.00803	1e-05	0.00159	WA_high
BEST447	NA	NA	NA	0	9	primary	Basal	46	Stage I	0	0	31.3	obese	0.58741	0.54447	0.0204	0.02254	0.17835	1e-05	0.00882	0.02778	0.01024	1e-05	0.04297	0.14439	1e-05	1e-05	WA_low
BEST460	Moffitt	1398	2127	0	10	NA	HER2	50	Stage I	0	0	31	obese	0.92779	0.85171	0.04883	0.02725	0.01703	0.00748	0.02657	0.0029	0.01301	1e-05	1e-05	0.00321	0.00042	0.00157	WA_high
BEST468	Moffitt	1762	1701	1	4	primary	Basal	48	Stage II	0	0	36.6	obese	NA	NA	NA	NA	NA	NA	NA	NA	NA	NA	NA	NA	NA	NA	NA
BEST482	VUMC	2372	601	0	8	primary	Normal_like	46	Stage II	0	1	33.2	obese	0.68806	0.63813	0.02558	0.02435	0.14212	1e-05	0.0218	0.025	0.00633	1e-05	0.01707	0.09386	0.00335	0.00241	WA_low
BEST486	VUMC	2636	209	0	10	primary	NA	44	NA	1	0	40.3	obese	0.8758	0.79997	0.04913	0.0267	0.04058	0.00339	0.00939	0.0008	1e-05	0.00232	0.0122	0.05081	0.00468	1e-05	WA_high
BEST489	VUMC	2429	601	0	9	primary	Basal	36	Stage I	0	0	36.6	obese	0.85426	0.76145	0.05792	0.03489	0.05691	1e-05	1e-05	0.01653	0.01938	0.00061	0.00433	0.04795	1e-05	1e-05	WA_high
BEST500	VUMC	2307	601	0	7	primary	Basal	48	Stage I	0	0	38.1	obese	0.87228	0.77441	0.07407	0.0238	0.04767	1e-05	0.00598	0.01384	0.01704	1e-05	0.00677	0.02928	1e-05	0.0071	WA_high
BEST502	VUMC	2146	601	0	7	primary	Basal	46	NA	0	0	31.6	obese	0.88747	0.80196	0.04904	0.03647	0.05002	1e-05	0.00544	1e-05	1e-05	1e-05	0.00961	0.0474	1e-05	1e-05	WA_high
BEST504	VUMC	2959	209	0	9	primary	Basal	47	Stage II	0	0	29.3	overweight	0.71942	0.65414	0.03073	0.03455	0.14071	0.00114	0.0016	0.02991	0.01734	1e-05	0.00499	0.08139	1e-05	0.00349	WA_low
BEST505	VUMC	2084	601	0	7	primary	Basal	47	Stage I	0	0	38.6	obese	0.87658	0.78326	0.04998	0.04334	0.05235	1e-05	1e-05	0.0145	0.00052	0.00157	0.02151	0.02936	0.00217	0.00143	WA_high
BEST506	VUMC	2807	68	0	8	primary	Basal	48	Stage II	0	1	28.7	overweight	0.86573	0.77314	0.06523	0.02736	0.05954	1e-05	0.0118	1e-05	0.01126	1e-05	1e-05	0.04367	0.00182	0.00614	WA_high
BEST512	VUMC	2308	601	0	8	primary	Basal	39	Stage I	0	0	34.5	obese	0.8254	0.72793	0.07066	0.02681	0.0963	0.00463	0.00461	1e-05	0.00857	0.00191	0.02117	0.03738	1e-05	1e-05	WA_high
BEST530	VUMC	3206	68	0	8	primary	Basal	47	Stage II	0	0	44.1	obese	NA	NA	NA	NA	NA	NA	NA	NA	NA	NA	NA	NA	NA	NA	NA
BEST535	VUMC	2078	601	0	8	primary	Luminal_B	48	Stage II	0	0	39.5	obese	0.81158	0.76372	0.02894	0.01892	0.0625	1e-05	1e-05	0.02174	0.01743	0.01046	1e-05	0.06871	1e-05	0.00753	WA_low
BEST541	VUMC	2198	601	0	7	primary	Basal	45	Stage I	0	0	25	overweight	0.92036	0.84565	0.03796	0.03675	0.02532	0.01615	0.00904	1e-05	0.01054	0.00032	0.00363	0.0133	0.00125	8e-05	WA_high
BEST549	VUMC	2657	601	0	8	primary	Basal	34	Stage II	0	0	29.8	overweight	0.90619	0.82293	0.04424	0.03902	0.02332	0.00678	1e-05	0.02497	0.00482	1e-05	1e-05	0.03387	1e-05	1e-05	WA_high
BEST553	VUMC	2216	601	0	8	primary	Basal	47	Stage II	0	0	36.5	obese	0.78896	0.72522	0.02345	0.04029	0.09823	0.00773	0.00614	0.03282	1e-05	1e-05	0.00176	0.06433	1e-05	1e-05	WA_low
BEST582	VUMC	3976	601	0	10	primary	Basal	31	Stage II	1	0	29.8	overweight	0.80096	0.72743	0.05007	0.02346	0.10148	0.00655	0.00159	0.02263	1e-05	0.00138	1e-05	0.05838	0.007	1e-05	WA_low
BEST586	VUMC	2310	209	0	8	primary	Basal	41	Stage II	0	1	41	obese	0.92	0.84551	0.03738	0.03711	0.03314	0.00031	0.00804	1e-05	1e-05	0.00279	0.01266	0.02301	1e-05	1e-05	WA_high
BEST593	VUMC	2205	601	0	8	primary	Basal	48	Stage II	0	1	41.8	obese	0.45667	0.39382	0.06284	1e-05	0.17261	0.12976	0.02824	0.04236	0.0198	0.00699	0.01244	0.10191	0.02693	0.00231	WA_low
BEST600	VUMC	3053	601	0	10	primary	Basal	49	Stage I	0	0	46	obese	0.86733	0.77744	0.0516	0.03829	0.0489	0.00538	0.00358	0.00858	0.00289	1e-05	0.00899	0.0477	1e-05	0.00662	WA_high
BEST602	VUMC	3792	68	0	10	primary	Basal	43	Stage II	1	1	25.8	overweight	0.78348	0.72957	0.02884	0.02507	0.10394	0.00076	1e-05	0.03625	0.01141	1e-05	1e-05	0.06105	0.00307	1e-05	WA_low
BEST611	VUMC	2938	209	0	9	primary	Basal	42	Stage II	0	1	28.1	overweight	0.7764	0.72285	0.03412	0.01943	0.10832	1e-05	0.00495	0.01121	0.00264	0.00539	0.01482	0.07233	1e-05	0.00392	WA_low
BEST626	VUMC	3794	209	0	10	primary	NA	40	Stage III	0	0	29.8	overweight	0.91666	0.82898	0.05502	0.03266	0.04374	0.00309	0.00404	1e-05	0.0006	1e-05	0.00277	0.0282	1e-05	0.00088	WA_high
BEST630	VUMC	3659	209	0	10	primary	NA	48	Stage I	0	0	40.2	obese	0.45555	0.3796	0.07594	1e-05	0.16745	0.13479	0.02029	0.05109	1e-05	0.00406	0.00726	0.11667	0.0428	1e-05	WA_low
BEST643	VUMC	3175	209	0	9	primary	NA	43	Stage III	0	0	35.3	obese	0.78573	0.70639	0.04605	0.03329	0.06355	0.018	0.03176	0.01731	0.00224	1e-05	0.00525	0.07611	1e-05	1e-05	WA_low
BEST650	VUMC	3039	209	0	8	primary	Basal	47	Stage I	0	0	35	obese	0.82379	0.75441	0.03757	0.03181	0.06885	0.00641	0.01507	0.00994	0.0009	0.00599	1e-05	0.06902	1e-05	1e-05	WA_low
BEST653	VUMC	1937	209	0	10	primary	Basal	46	Stage I	1	0	32.4	obese	0.73307	0.68046	0.02266	0.02995	0.10991	1e-05	0.02937	0.03133	0.01858	4e-05	1e-05	0.07388	0.00379	1e-05	WA_low
BEST655	VUMC	2245	209	0	6	primary	Basal	41	Stage II	0	0	29.8	overweight	0.81694	0.75946	0.02284	0.03464	0.07749	1e-05	0.00229	1e-05	0.0073	0.00282	0.01509	0.07782	0.00023	1e-05	WA_low
BEST656	VUMC	2303	209	0	7	primary	HER2	38	Stage II	0	0	36.4	obese	0.8608	0.7781	0.05273	0.02997	0.0684	0.01295	0.0048	1e-05	0.01385	1e-05	1e-05	0.03913	1e-05	1e-05	WA_high
BEST660	VUMC	1954	209	0	7	primary	Basal	27	Stage III	NA	1	31.5	obese	0.76882	0.70192	0.03687	0.03003	0.10551	0.0069	0.00453	0.03062	0.01218	0.01008	0.01173	0.0496	1e-05	1e-05	WA_low
BEST662	VUMC	2357	209	0	6	primary	Basal	50	Stage II	NA	0	34.8	obese	0.77225	0.69254	0.04794	0.03177	0.10894	0.00754	0.00646	0.00068	0.00927	1e-05	0.01136	0.08149	1e-05	0.00199	WA_low
BEST666	VUMC	2303	209	0	7	primary	Basal	50	Stage II	0	0	35.7	obese	0.81413	0.73924	0.04842	0.02647	0.09992	1e-05	1e-05	1e-05	0.01246	1e-05	0.01615	0.05728	1e-05	1e-05	WA_low
BEST668	VUMC	2211	68	0	6	primary	Basal	41	Stage II	0	0	37.4	obese	0.68904	0.61379	0.04671	0.02854	0.16083	5e-05	0.00142	0.01485	0.02121	0.00272	1e-05	0.08972	0.02015	1e-05	WA_low
BEST674	VUMC	2557	68	0	7	primary	Basal	34	Stage III	1	0	48.3	obese	NA	NA	NA	NA	NA	NA	NA	NA	NA	NA	NA	NA	NA	NA	NA

## Sheet: Table S2
Table S2: TNBC subtype scores and assignments after batch correction
Participant ID	TNBCtype_BC	BL1	M	BL2	LAR	IM	MSL
BEST007	M	0.0244037	0.190654	-0.264793	0.0538234	-0.23614	-0.0680284
BEST015	M	0.211575	0.42784	0.109829	-0.111058	-0.422519	-0.153755
BEST026	M	-0.241594	0.465182	0.223468	0.16413	-0.538325	0.118796
BEST033	M	0.406528	0.419983	-0.265446	-0.0299661	-0.471943	-0.148602
BEST040	BL1	0.0579544	-0.218196	-0.273304	-0.0170748	0.333705	0.123618
BEST042	M	-0.031801	0.606058	-0.211383	-0.0109683	-0.575225	0.104231
BEST047	LAR	-0.420428	-0.235891	-0.141757	0.20338	0.202989	0.447517
BEST054	M	0.176418	0.487431	-0.170232	-0.169649	-0.385426	0.035833
BEST057	BL2	-0.486252	-0.330522	0.271138	0.169236	0.326195	0.48251
BEST080	M	0.342751	0.43268	-0.335378	-0.0359157	-0.359857	-0.116902
BEST081	M	-0.13597	0.228772	0.146411	-0.0181844	-0.247832	-0.0492724
BEST089	M	0.0483715	0.317063	-0.0846721	-0.0321557	-0.256343	-0.0824959
BEST090	M	-0.153775	0.535574	0.0135277	-0.00185815	-0.460078	0.238704
BEST101	BL1	0.0537751	-0.71442	-0.0538508	0.00222222	0.721861	-0.0460479
BEST106	BL1	0.360992	-0.1784	-0.218255	-0.079578	0.185183	-0.321454
BEST113	UNS	0.0296846	-0.153235	-0.0846575	0.0321685	0.111672	-0.195016
BEST116	BL1	0.236755	-0.0766531	-0.287681	-0.246431	0.137521	-0.240002
BEST117	LAR	0.0113387	-0.163705	-0.125443	0.184625	0.201667	0.231507
BEST119	BL2	0.101496	-0.170709	0.18163	-0.0745261	0.127337	-0.0455243
BEST120	BL2	-0.300512	0.0293882	0.279449	-0.132827	-0.0407631	0.183745
BEST128	BL1	0.199254	-0.185861	0.163008	-0.140532	0.163872	-0.360009
BEST129	BL1	0.565898	0.434527	-0.366475	-0.0933011	-0.329602	-0.257576
BEST130	M	0.0533478	0.416073	0.174679	-0.0896265	-0.358542	-0.119031
BEST132	BL1	0.593375	-0.625051	-0.474286	-0.245021	0.639344	-0.418712
BEST140	M	0.199465	0.476385	0.128069	0.0862061	-0.552828	-0.215586
BEST144	BL1	0.0588066	-0.243031	-0.141783	-0.110252	0.337185	-0.133108
BEST156	BL1	0.132844	-0.183827	-0.476777	0.00401145	0.315407	0.14266
BEST163	BL2	-0.675089	0.0437469	0.563564	0.424765	-0.311588	0.262578
BEST164	BL1	0.402041	-0.537876	-0.387577	-0.113447	0.586883	-0.297347
BEST173	BL1	0.489113	0.280196	0.0640463	-0.150684	-0.291145	-0.424555
BEST174	BL1	0.292014	-0.603705	-0.261731	-0.0258728	0.628225	-0.191524
BEST180	BL2	0.127305	0.0656186	0.151923	-0.17562	-0.0471965	-0.156868
BEST193	BL2	-0.494882	-0.23577	0.661566	0.18592	-0.0255006	0.294956
BEST197	UNS	0.00216506	-0.0711011	-0.175454	-0.0856478	0.097025	0.365261
BEST202	BL1	0.0608587	-0.371144	-0.320445	0.00105795	0.449736	0.00282435
BEST206	BL1	0.186124	-0.549178	-0.188642	-0.0914198	0.564125	-0.184519
BEST213	M	-0.114798	0.625769	0.0400429	-0.0601451	-0.565942	0.264366
BEST221	M	0.0238954	0.631299	0.00653415	-0.118345	-0.646271	0.35188
BEST224	BL1	0.39074	0.151762	0.104739	-0.122194	-0.203652	-0.144071
BEST231	BL2	-0.225647	-0.553435	0.195115	0.101608	0.486669	-0.048816
BEST236	LAR	-0.23526	-0.596885	0.117153	0.150958	0.539931	-0.161079
BEST240	UNS	-0.145385	-0.10706	-0.158425	0.0480645	0.124361	0.466957
BEST246	BL2	-0.23117	0.0262426	0.492642	0.0106619	-0.111777	0.176219
BEST252	M	0.348634	0.420972	-0.13356	-0.191083	-0.342791	-0.16879
BEST268	M	-0.311366	0.497713	0.452112	0.0172504	-0.591088	0.238498
BEST270	BL1	0.571548	0.166815	-0.233691	-0.123048	-0.204129	-0.301023
BEST283	UNS	-0.207572	-0.140863	-0.0541251	-0.0409738	0.161259	0.273905
BEST286	BL2	0.201493	-0.230377	0.247178	-0.0975984	0.159884	-0.430081
BEST316	BL1	0.353643	-0.270558	0.0124254	-0.125932	0.36743	-0.446335
BEST324	BL2	-0.0388131	0.0559694	0.0765354	-0.112836	-0.0828742	0.209638
BEST327	BL1	0.17259	-0.13716	-0.172453	-0.157621	0.128658	-0.291823
BEST336	LAR	-0.578372	0.0865983	0.0676781	0.702516	-0.336073	0.303266
BEST348	UNS	-0.109494	-0.451912	-0.368343	-0.0397703	0.57506	0.185478
BEST360	LAR	-0.607644	-0.123045	0.0456641	0.242482	0.155274	0.720374
BEST363	M	0.174926	0.289727	-0.199212	-0.143128	-0.137667	0.00531719
BEST366	UNS	-0.169639	0.199863	0.197417	0.0415313	-0.241401	0.190007
BEST369	BL1	0.34997	0.131079	-0.0101587	-0.140124	-0.095228	-0.233588
BEST370	BL1	0.525008	-0.704018	-0.320485	-0.117053	0.719444	-0.416746
BEST374	BL2	-0.300183	0.402259	0.427999	-0.198462	-0.350158	0.0600712
BEST375	BL1	0.372139	-0.0522735	-0.323526	-0.0785146	-0.025382	-0.187855
BEST402	M	-0.396856	0.469948	0.138382	0.202119	-0.512653	0.240546
BEST409	BL2	-0.0199102	-0.382131	0.386216	-0.0758921	0.3836	-0.151689
BEST426	BL1	0.257063	0.0465894	0.0100032	-0.279855	0.0421256	-0.0507917
BEST428	M	0.191604	0.270522	0.226267	-0.0566773	-0.252619	-0.0879193
BEST429	BL2	-0.270576	-0.054735	0.108391	-0.116156	0.0624331	0.162877
BEST434	BL2	-0.2291	0.126365	0.306593	-0.0686249	-0.167525	0.193211
BEST435	BL1	0.208126	-0.549504	-0.237681	-0.110119	0.62604	-0.390807
BEST438	M	-0.267308	0.645407	0.463623	0.0716499	-0.681634	0.177852
BEST444	LAR	-0.652448	0.335063	0.234621	0.780472	-0.549061	0.369778
BEST447	UNS	-0.215428	-0.372212	-0.122542	0.096593	0.410743	0.167597
BEST460	BL2	-0.436471	-0.174788	0.317892	0.3048	0.105138	0.127688
BEST468	UNS	0.00758401	-0.663088	0.00168605	-0.140171	0.65504	0.0111835
BEST482	M	-0.454947	0.371703	-0.110239	0.19262	-0.333184	0.484729
BEST486	BL2	-0.340149	-0.110949	0.513589	0.0472926	0.0544493	0.235579
BEST489	LAR	-0.0559302	-0.199413	0.010497	0.0573959	0.241898	-0.108754
BEST500	BL1	0.260917	-0.372694	-0.00714139	-0.169781	0.400858	-0.317504
BEST502	BL2	0.15141	-0.531842	0.288386	-0.073086	0.488652	-0.309678
BEST504	M	-0.11934	0.370149	0.338598	-0.0961937	-0.433516	0.316806
BEST505	BL1	0.269561	-0.396041	-0.299969	-0.0153033	0.384521	-0.298408
BEST506	BL1	0.506681	-0.0805445	-0.103913	-0.149559	-0.0188543	-0.4367
BEST512	M	0.0680143	0.65068	-0.321913	-0.0634195	-0.59383	0.125738
BEST530	BL1	0.342912	-0.132441	0.0524918	-0.136246	0.126271	-0.149552
BEST535	LAR	-0.504796	0.196368	0.277981	0.778865	-0.492557	-0.00636325
BEST541	BL1	0.127841	-0.339172	-0.0184971	-0.263477	0.362808	0.233693
BEST549	UNS	-0.0415582	0.0283178	0.00212928	-0.175985	0.0310268	0.193125
BEST553	M	-0.123022	0.426956	0.25323	-0.188245	-0.420594	0.235104
BEST582	BL1	0.107287	-0.292904	-0.254331	-0.067174	0.311633	-0.184967
BEST586	BL1	0.219609	-0.00932494	0.0149726	-0.202962	0.149483	-0.396628
BEST593	UNS	-0.224394	0.00983495	-0.0287091	-0.0147782	0.048139	0.287451
BEST600	M	-0.178389	0.621026	0.388198	-0.175486	-0.614941	0.225879
BEST602	LAR	-0.499807	-0.502904	-0.0377652	0.209248	0.477608	0.54592
BEST611	BL1	0.590024	0.257312	-0.520687	-0.125096	-0.103542	-0.353792
BEST626	BL1	0.483558	-0.278064	-0.301786	-0.132555	0.295879	-0.328094
BEST630	BL1	0.0914969	-0.235113	-0.221928	-0.154885	0.262791	0.0414255
BEST643	UNS	0.0391509	-0.591727	-0.0227697	-0.170369	0.607706	-0.201856
BEST650	M	0.144946	0.281397	-0.235529	0.0309542	-0.280778	-0.0601243
BEST653	BL1	0.12024	0.0194413	-0.279016	-0.0588181	0.0851437	0.237551
BEST655	BL1	0.565516	-0.170048	-0.406449	-0.342667	0.29233	-0.509975
BEST656	LAR	-0.665039	0.317084	0.339311	0.507673	-0.532958	0.412765
BEST660	BL1	0.11064	-0.249032	-0.00304257	-0.18821	0.341627	0.0157403
BEST662	M	0.287448	0.39038	-0.149705	-0.299466	-0.323289	0.209051
BEST666	BL2	-0.230756	-0.577215	0.221988	0.0608482	0.540572	-0.0171354
BEST668	UNS	-0.0945266	0.131424	0.13188	-0.0772117	-0.0953885	-0.100996
BEST674	M	-0.0229912	0.573277	0.191199	-0.00811897	-0.542367	-0.125028

## Sheet: Table S3
Table S3: Manual immune scoring of participant tumors
Participant ID	TILs	TME
BEST007	0	1			% Tumor Infiltrating Lymphocytes Scoring Stratification (TILs)
BEST015	1	2			0	< 1%
BEST026	1	2			1	1 to 10%
BEST033	1	2			2	11-30%
BEST040	4	4			3	31-49%
BEST042	1	1			4	> 50%
BEST047	4	4
BEST054	1	2			Tumor Immune Micro-Environment Types (TME)*
BEST057	4	4			1	Immune desert = essentally no stromal or tumoral TILs
BEST080	3	3			2	Margin restricted = TILs restricted to tumor periphery (involving > 25% of circumference) and presence in tumor stroma < 10%
BEST081	1	2			3	Stroma restricted = TILs are restricted to tumor stroma, score 2 or above
BEST089	0	1			4	Fully inflamed = inflamatory cells in tumor stroma and epithelium
BEST090	1	1
BEST101	4	4			*Based on Grousso et al.
BEST106	3	4
BEST113	4	4
BEST116	3	4
BEST117	3	3
BEST119	3	3
BEST120	3	3
BEST128	3	3
BEST129	1	2
BEST130	1	2
BEST132	4	4
BEST140	1	ND
BEST144	4	3
BEST156	2	3
BEST163	1	2
BEST164	4	4
BEST173	2	3
BEST174	4	4
BEST180	1	2
BEST193	2	3
BEST197	1	2
BEST202	4	4
BEST206	4	4
BEST213	0	1
BEST221	1	2
BEST224	2	2
BEST231	3	4
BEST236	4	4
BEST240	1	2
BEST246	2	3
BEST252	1	2
BEST268	1	2
BEST270	3	3
BEST283	1	2
BEST286	3	4
BEST316	4	3
BEST324	2	3
BEST327	2	3
BEST336	1	1
BEST348	3	4
BEST360	1	2
BEST363	1	2
BEST366	0	1
BEST369	4	4
BEST370	4	4
BEST374	1	1
BEST375	1	2
BEST402	0	1
BEST409	1	2
BEST426	2	3
BEST428	1	2
BEST429	2	4
BEST434	2	2
BEST435	4	4
BEST438	1	1
BEST444	0	1
BEST447	4	4
BEST460	3	3
BEST468	4	3
BEST482	1	1
BEST486	1	2
BEST489	1	2
BEST500	3	4
BEST502	4	4
BEST504	2	3
BEST505	1	2
BEST506	1	2
BEST512	1	2
BEST530	3	4
BEST535	0	1
BEST541	1	2
BEST549	1	2
BEST553	1	1
BEST582	1	2
BEST586	1	2
BEST593	1	2
BEST600	1	2
BEST602	3	3
BEST611	2	3
BEST626	2	3
BEST630	3	4
BEST643	3	4
BEST650	1	2
BEST653	1	2
BEST655	4	4
BEST656	1	1
BEST660	1	2
BEST662	2	3
BEST666	3	3
BEST668	1	2
BEST674	1	1
